# Supplementary material for: Identification of novel cuproptosis-related lncRNA signatures to predict the prognosis and immune microenvironment of breast cancer patients
Source: Front Oncol. 2022 Sep 20;12:988680. doi: 10.3389/fonc.2022.988680 (PMC9531154; doi:10.3389/fonc.2022.988680)
Supplement: Supplementary file 1 [file Table_1.xlsx]

## Sheet: Sheet1
1136 lncRNA associated with cuproptosis
AL078459.1
AP004609.5
AL136988.2
AC114763.1
AL132989.1
AC019080.1
AC120114.1
LINC01679
SH3RF3-AS1
LINC00630
LINC02246
AL139807.1
DIP2A-IT1
AL138921.2
KLF7-IT1
ADAMTS9-AS1
AL158212.3
AC090206.1
AC080038.2
USP30-AS1
AC116158.1
MMADHC-DT
GORAB-AS1
BX293535.1
LINC00941
EHD4-AS1
AC124283.3
NRIR
AC087482.1
AC012213.1
GATA3-AS1
LINC00964
CD2BP2-DT
AC092756.1
AL162727.2
AC069148.1
RNF213-AS1
SNHG11
AP001442.1
AL451062.1
AC069281.2
AC010531.6
AC010998.2
ZKSCAN7-AS1
AC005104.1
AC091185.1
AC006504.1
ISM1-AS1
LINC02202
AC092574.2
AC079922.2
AL590729.1
AC004492.1
AL513327.1
AC005670.3
SSBP3-AS1
AC009486.1
AC022098.1
LINC02580
MRPL20-AS1
AC011476.3
AC009090.3
AL162385.2
AC073130.2
AC004847.1
AC097634.3
AF127577.4
AC090181.2
EXOC3-AS1
AC005730.3
PARAL1
AC025031.3
EBLN3P
AC022165.1
AC072022.1
AC007780.1
AC007728.2
AC040169.1
EMSLR
PTPRJ-AS1
AC108010.1
AC009065.5
AC012306.2
AC011465.1
AC108449.2
GMDS-DT
LINC01614
AL021368.2
AC011939.2
AL606534.1
LINC01281
LINC01705
POC1B-AS1
SCARNA9
LINC02306
Z84492.1
AC024270.4
AC026803.2
AL132639.2
AC108463.3
AC100821.2
AL109659.2
GSTCD-AS1
ALG13-AS1
PXN-AS1
AL157395.1
AC036103.1
AC073111.1
SNHG25
AC137932.1
ADCY6-DT
AC018809.2
AC007347.1
AL591721.1
AC025287.3
SPRY4-AS1
AL360181.1
AC010331.1
AC016831.4
GSN-AS1
AL162430.3
AC008957.1
AC006059.1
AC092794.1
AC016831.1
AP001434.1
AC107021.1
AL121821.2
AC095057.3
CACNA1C-AS1
MEG3
AC100810.1
LINC00996
AC048341.1
ZNF516-DT
AC117500.2
AC012404.1
AC015971.1
AL451064.1
AL355353.2
AC009090.1
AP003555.1
AC002546.1
AL591848.4
AC004837.2
AC015712.7
DLGAP4-AS1
ST3GAL6-AS1
AC008124.1
AC000120.2
LINC02875
APOA1-AS
AC073912.2
BNC2-AS1
ASH1L-IT1
AC105339.2
AC026771.1
AC093726.1
AC004884.2
AL139022.2
AP001350.1
MIR22HG
SEPTIN7-DT
LINC01126
AC096536.1
AC005291.2
CASK-AS1
AL162274.1
AL357874.2
AC074212.1
AC012676.3
AC021739.4
AC021087.3
AC026124.2
AC105389.2
EIF1B-AS1
AP005131.2
SMYD3-IT1
ADAMTSL4-AS1
AC104564.5
AC025031.1
AC008969.1
AC107027.3
AL034550.1
PITRM1-AS1
AC008731.1
HEIH
BICRA-AS1
AC020765.2
AP000941.1
EIF3J-DT
LINC02544
AC245060.2
AL080317.1
LINC01956
AC139887.1
AC099811.1
AL445426.1
UGDH-AS1
AL158166.2
AC007216.4
AC134312.5
FAM66C
AP000907.2
AL021707.6
AC011479.3
AC034102.6
LINC01137
AP006621.2
GIHCG
CARD8-AS1
AC090607.1
USP2-AS1
AC024145.1
LINC02528
AC027031.2
AC022272.1
GNG12-AS1
ADAMTS9-AS2
FAM198B-AS1
AC015914.1
AC073569.1
MMP2-AS1
AC008750.5
AC145098.1
AC138932.6
AP001021.2
MIR302CHG
SEMA3F-AS1
AC108673.3
HECW2-AS1
AL157832.1
AC007365.1
MKLN1-AS
AC010680.4
AC092042.1
SGMS1-AS1
AL138689.1
AP4B1-AS1
AC083862.1
SCAMP1-AS1
AP003068.1
AC093535.1
AC093690.1
AC068987.3
AL031005.1
AC006116.6
LINC02100
AC008906.1
LMF1-AS1
Z97989.1
AL157762.1
ST7-AS2
AC027307.2
NR2F2-AS1
AC117490.2
AC018695.4
LINC01985
AL807757.2
PRKAR1B-AS1
WAKMAR2
BACH1-IT1
EMX2OS
SOX9-AS1
AC084032.1
CADM3-AS1
AC105001.1
AC007255.1
N4BP2L2-IT2
AL391097.2
SUGT1P4-STRA6LP
SERTAD4-AS1
AF015262.1
SPON1-AS1
AC139792.1
AC122129.1
NADK2-AS1
AC025043.1
AC104532.2
ZBTB40-IT1
ST6GAL2-IT1
ETV5-AS1
AC009095.1
AC016065.1
AP003071.4
AP001619.1
AC253536.3
HM13-IT1
AC009120.2
AC073367.1
RAB11B-AS1
AC067750.1
IL6-AS1
AL035448.1
AC005828.1
CCDC84-DT
AL731571.1
ENTPD3-AS1
CCDC18-AS1
AL157392.3
SLC16A1-AS1
AL513327.2
ALKBH3-AS1
SEMA6A-AS1
AC004825.2
AL021878.2
AP003419.3
CR936218.1
AL049840.7
CAHM
AL049840.2
AL121832.2
FAM78B-AS1
AC079075.1
NEAT1
LINC00460
AC087620.1
AC016773.2
SDCBP2-AS1
AC004160.1
AC004112.1
AC015712.2
AC007998.3
AC069549.1
AL109811.2
AC136424.2
LINC01943
LINC00310
AC100830.2
AC022558.1
AC005034.6
AP002954.1
AC084871.2
AL450998.3
AC104695.4
AC073487.1
AP000695.1
AP000695.2
AC103923.1
AL133355.1
AC118344.1
MIR181A2HG
LINC00571
AC106897.2
AC116366.2
MIR200CHG
AL589765.4
PRKAR2A-AS1
AC011442.1
AC008115.3
VPS9D1-AS1
AC137932.3
AL390719.2
PCCA-AS1
AC008937.3
AC010761.3
AC007390.1
AC040934.1
STX18-AS1
AL590617.2
MIATNB
BMPR1B-DT
ERI3-IT1
AL731577.2
BET1-AS1
AC092802.3
LINC02827
AC006160.1
AC108463.2
MAP3K5-AS1
AC020978.7
AC025918.1
LINC00922
NDUFA6-DT
AC002128.2
AC012085.2
AL162741.1
AC003682.1
AC011477.2
AC005046.2
AC004461.3
ERICH6-AS1
AC026412.3
AL392172.1
KMT2E-AS1
AC068790.4
AC087286.1
AC023509.3
AC010809.1
AC005696.4
ZNF346-IT1
AL137847.2
AL353593.2
AL035530.2
AL049838.1
AC068338.3
MYOSLID
AC104825.1
LINC00863
AP000919.3
MCCC1-AS1
AP000692.1
HOXB-AS2
GARS1-DT
AC079298.3
AC068790.7
AC068888.1
XXYLT1-AS2
AC027130.1
AC002347.2
AL355001.2
TRAF3IP2-AS1
RERE-AS1
AC112907.3
MUC20-OT1
LINC02516
AC018752.1
AL162734.1
AC012404.2
AJ011932.1
AC010186.3
AL731568.1
AC234775.3
AC068888.2
AC022150.4
LINC00639
AC008147.1
AC005838.3
FMR1-IT1
AC090425.2
AC080162.1
AC108451.2
AC011773.1
AC100763.1
AC103810.2
TBL1XR1-AS1
AP001363.2
CYTOR
AP003170.3
PSMA3-AS1
AC135048.1
AL050343.3
AC025280.1
AC011595.1
SNHG7
NORAD
AC007285.2
RBM5-AS1
AC012254.3
AL161457.2
AC008622.2
AC012636.1
AC016876.4
PAXIP1-AS2
AC099811.4
DHDDS-AS1
DLEU2L
AC015922.2
AC133552.5
VCAN-AS1
AC020978.1
TRHDE-AS1
AC022960.1
AL162386.2
AL035634.1
AC008915.3
UCKL1-AS1
AP000866.1
AC017101.1
AC007878.1
TRG-AS1
SNHG26
AL354950.1
AC010530.1
AL162724.2
AC004466.1
AC027020.1
AL122008.3
TH2LCRR
AC138956.1
AC004585.1
AL008721.2
AC007552.2
AL109924.1
AC008957.2
COL4A2-AS1
ZSCAN16-AS1
SPINT1-AS1
AC010457.1
AC020922.4
LINC01230
AC010531.5
RAP2C-AS1
LANCL1-AS1
LDLRAD4-AS1
AC005740.3
AC007496.1
AL158071.1
AC026801.2
ITPRIP-AS1
AC023590.1
TCF7L1-IT1
AC004594.1
AC116552.1
AL133330.1
AC005520.5
AL109741.1
AL359922.2
AP006621.3
AC074029.3
AL133227.1
AP001189.3
AL133415.1
AC027796.5
AP000766.1
AC009093.1
AC103739.1
AL121829.2
AC087392.5
AL139407.1
AC012676.4
LINC-PINT
ZNF197-AS1
AL360091.3
LIMS1-AS1
AC090772.1
AC087286.4
AP007216.2
UBE2Q1-AS1
AL591686.1
KANSL1L-AS1
WDFY3-AS2
AC021739.3
AC132192.1
VIM-AS1
AC002398.2
AC093567.1
AL139022.1
AC097468.1
OSMR-AS1
AC138035.1
FSIP2-AS1
BTG3-AS1
AC012020.1
AP003392.1
TCERG1L-AS1
AC011477.3
AL607028.1
CASC15
AC020915.3
AP005131.6
AC000403.1
AC026304.1
AC007406.5
AC016644.1
AC090510.2
AC007383.1
AL139246.5
AC016999.1
AC064875.1
AC018926.1
AC022973.5
AC109322.1
AC137932.2
HSD11B1-AS1
AC109587.1
HCG11
EIF1AX-AS1
AC020915.1
AC008610.1
AL109936.3
LINC01589
AL355336.2
BCAR3-AS1
AC005154.4
AC092910.3
MIAT
AC005162.1
KDM4A-AS1
MAGI1-IT1
AC135178.2
ECE1-AS1
AC009950.1
AC145423.3
AC016705.2
MAGI2-AS3
USP46-AS1
WWTR1-IT1
AC133106.1
AC010809.2
AL163051.1
LINC01094
AC087222.1
AL022328.3
AL138955.1
AC138956.2
LINC02328
AC090948.2
AC020663.2
ANKRD44-IT1
AC018926.3
AC015911.3
AC008760.1
MAL2-AS1
AL591806.1
NOP14-AS1
NCKAP5-AS2
ATP1B3-AS1
AC005237.1
AL162171.3
AL844908.1
AC087501.1
PCBP1-AS1
INE1
LINC02649
AP001486.2
ZBTB20-AS4
AP002907.1
LINC00513
AC007750.1
AC015961.1
AL031670.1
LGALSL-DT
AC022898.2
AC002398.1
NARF-AS1
AL049539.1
AC007423.1
LINC02345
AC004076.2
AC010976.1
AL138787.2
DICER1-AS1
AC073073.2
AC135178.4
AL365436.2
AC008906.2
AC245060.5
AP001160.2
AL031667.3
EML4-AS1
AC008870.4
AC024909.1
AC079313.1
AC015849.3
AP001469.1
FO680682.1
AC025034.1
AC024075.3
LINC01473
AC093585.1
AC078923.1
AL136115.2
AC016747.2
COA6-AS1
AL109614.1
ITGA6-AS1
MIR31HG
AP001793.1
AC018462.1
AC092111.2
AC027288.3
AC005034.4
AC138696.2
NBAT1
DUBR
EFCAB14-AS1
LINC02384
AC090236.2
LINC00924
AC009118.2
AL391121.1
AC103739.2
AC018410.1
MRTFA-AS1
MBNL1-AS1
FAM106A
HDAC4-AS1
FAF1-AS1
AC091153.3
C5orf66
HID1-AS1
AC245014.3
AC107959.1
CLMAT3
AC092535.4
ANKRD10-IT1
AC017071.1
KIF26B-AS1
SNHG22
AC087239.1
LINC00271
AC138207.2
AC024451.4
LINC01638
AC073912.3
AL138963.1
LINC01772
AP003392.3
SH3PXD2A-AS1
AL157394.1
AC005070.3
AF129075.2
AC004951.1
AL353804.1
AC245060.6
AC083880.1
AC015922.3
SLC25A21-AS1
AC012313.5
AL513190.1
DENND6A-AS1
AP001458.1
LINC02609
MIR100HG
COL18A1-AS2
LINC02257
AC073592.1
AC005291.1
USP3-AS1
AC093495.1
SUCLG2-AS1
PBX1-AS1
AC020916.2
AL035409.1
MIRLET7BHG
LINC01871
AC090246.1
AL358216.1
AC104667.2
AC110769.2
AC068790.3
LINC01857
AC083805.2
ZRANB2-AS1
AL451165.2
NRAV
AL133243.1
U62317.2
AP005131.1
AL157392.2
TPM1-AS
XIST
AL590764.1
LINC02035
H1FX-AS1
AL356599.1
AC011510.1
AC004223.2
PAXBP1-AS1
MALAT1
AL357992.1
LINC02416
AC112722.1
AC012467.2
LINC01978
AC087392.1
LINC01767
TAPT1-AS1
LINC01311
SNHG15
Z97832.2
LINC00641
FAM160A1-DT
SLCO4A1-AS1
AL358075.1
SEC62-AS1
AC022001.3
AL162171.2
AC087749.1
PITPNA-AS1
FAM87B
AC104596.1
AC005757.1
AC025917.1
AC018682.1
AC005021.1
LNCOG
AL390195.2
AC116651.1
SNHG14
AL391095.4
AL031846.2
AC118555.1
EPB41L4A-AS1
AC004943.1
LINC01697
U73169.1
MIR155HG
AL139393.3
AC131934.1
AC007566.1
TOLLIP-AS1
KLF3-AS1
PTPRD-AS1
FTX
LINC00894
LINC01060
AC114980.1
AC136604.2
AC011472.2
AC019257.1
JARID2-AS1
ARAP1-AS2
AL158071.5
LINC00511
LINC02256
AC244090.1
BACH1-IT2
AC007285.1
AC023024.1
HAND2-AS1
DAAM2-AS1
AC008781.2
AC010132.4
AC025165.1
AC244205.1
AC020612.3
AC010531.3
LINC01615
UBE2R2-AS1
Z83843.1
AC096921.2
AC087286.2
AL137782.1
AC010524.1
AC067852.3
TP53TG1
AC092802.2
USP12-AS1
AC004908.1
AP001596.1
MIR99AHG
CARNMT1-AS1
MIRLET7A1HG
KRT7-AS
AC022509.2
AL451085.3
AP002748.4
GRTP1-AS1
AL078581.2
AL513320.1
LINC00840
AC012073.1
AC087071.2
AL360219.2
AC073517.1
AC098851.1
PRR26
AC084824.4
MAGI1-AS1
AC009120.3
AC015923.1
AC012510.1
AL117329.1
Z99289.1
AC026356.2
AL117339.3
CARMN
AL360169.1
AC010536.2
BX322562.1
AC005540.1
AC092718.6
AC044849.1
SNHG12
AC025287.2
AC016747.3
AC010503.5
AC136424.1
AC015871.3
AC008393.1
AL133243.3
AP003774.2
PDE9A-AS1
AC008147.2
OIP5-AS1
YTHDF3-AS1
AL020997.2
AL136531.1
L3MBTL4-AS1
TBX5-AS1
AC093732.1
AC008771.1
AC008669.1
AC073651.1
AC025175.1
AL161725.1
AC006942.1
LAMC1-AS1
CTBP1-DT
AC127024.3
Z68871.1
L3MBTL2-AS1
AC092376.2
AC115102.1
LINC01197
AC121247.2
AC092718.4
AC010632.1
LIPE-AS1
AL080317.2
LINC01315
MIR3945HG
AC007000.4
GAS1RR
AC004846.2
AP000350.6
AL354892.3
AC008966.2
AL136980.1
LINC01351
AL020996.1
AL122035.1
AC026691.1
GLIDR
LINC00702
AL050343.2
LINC00909
AADACL2-AS1
AL023803.2
AC092801.1
AC121338.2
AC058791.1
AL445309.1
AC087749.2
AC024075.1
FAM13A-AS1
C1RL-AS1
SNHG9
AC132872.2
RNF157-AS1
AC104462.1
AP003467.1
ST7-OT4
AC083798.2
LINC02446
AC018647.2
TXNDC12-AS1
AL049780.2
MKNK1-AS1
RBMS3-AS3
LINC01876
AC008764.2
AC026369.3
GABPB1-AS1
URB1-AS1
TTC3-AS1
PEF1-AS1
AP001505.1
LINC01929
AL590723.1
AL024507.3
SNHG8
BRWD1-AS1
AC108134.4
AC016394.2
AL606807.1
AC010261.1
AC009093.2
CCR5AS
AL031320.2
AC067852.2
LINC01290
AC084083.1
HLA-F-AS1
AC093278.2
LINC00852
AC048382.2
LINC01561
AC116036.2
AL117335.1
LINC02195
RORA-AS1
AL049840.5
FAM83C-AS1
AC005034.3
AC020916.1
RNF216-IT1
AL118556.2
TIMM23B-AGAP6
AC005519.1
AC008937.2
MIR3936HG
MHENCR
TUBA3FP
ETV7-AS1
TGFB3-AS1
RPARP-AS1
AL110115.1
AL137847.1
AP000251.1
AC021739.5
ACTA2-AS1
AC024361.3
LINC01485
AC010307.4
AC098484.1
AL078581.4
AF131215.5
AL049840.4
AC011389.2
PLCG1-AS1
AC112496.1
AC005740.4
AC080188.1
AC009779.3
CFLAR-AS1
AC104462.2
LINC02601
LINC01063
AC093110.1
AC013731.1
AC062037.3
AC008537.2
AC019080.3
AL442125.1
AC008737.1
TMEM9B-AS1
LRIG2-DT
NARF-IT1
AC093297.2
AL353693.1
EDRF1-AS1
AC134775.1
AC068473.4
AC007619.1
AL138995.1
AC010201.2
AL162274.2
AC009996.1
AC124312.2
SMC5-AS1
AC080129.2
LINC01023
BDNF-AS
AC022973.3
AL136964.1
LINC02656
AC022211.2
AC073957.3
AL355075.2
TNFRSF10A-AS1
AC006270.1
TTN-AS1
AP001453.4
AL160153.1
AP001172.1
AC008443.5
AC091982.3
AC074032.1
AC016722.2
AL596247.1
AC002401.3
ARRDC1-AS1
AC141002.1
AC020978.3
LINC00663
AC036176.1
AL035071.2
AP001432.1
EGFR-AS1
MSH2-OT1
LY6E-DT
AC096586.2
LINC02812
AP001189.1
LINC02693
AC008750.1
AC087276.2
LINC02188
AL596202.1
AC097641.2
AL121672.2
AL050320.1
AC046143.2
Z97200.1
NIFK-AS1
AC025569.1
LINC00504
AL049552.1
CELF2-AS1
LINC01140
AC103769.1
AL603756.1
LINC01816
AC107398.2
LINC01914
AC007036.2
NEXN-AS1
AP001893.1
LINC01354
AC034102.8
AC092171.5
AC022400.6
AC016924.1
AC005746.1
AC018529.2
AC010168.1
AF111169.3
AC005410.2
THRB-IT1
AL157838.1
AC078846.1
AL096828.3
AC022509.1
AL157871.2
AL590226.1
AC099811.5
AL136084.3
ZFPM2-AS1
AC139887.4
AL359220.1
LINC02185
AC002553.1
CKMT2-AS1
AC021739.2
AP001094.2
NPTN-IT1
AC112491.1
AC005920.2
NR2F1-AS1
AL022157.1
AC092653.1
AP001527.2
MRAP-AS1
AL450384.1
AC023906.5
AP001381.1
MSC-AS1
AC026368.1
AC006213.5
AC022400.1
AP001021.3
AC053513.2
ENTPD1-AS1
